# Supplementary material for: The alterations of airway and intestine microbiota in asthma: a systematic review and meta-analysis
Source: Front Immunol. 2025 Sep 29;16:1675124. doi: 10.3389/fimmu.2025.1675124 (PMC12515863; doi:10.3389/fimmu.2025.1675124)
Supplement: Supplementary file 2 [file Table2.xlsx]

## Sheet: intestine
Supplementary Table 3 Alpha-diversity index of intestinal microbiota in HC and asthma.
Study	Site	sample	Mean ± SD alpha-diversity index
			Chao1		Shannon		Simpson
			HC	Asthma	HC	Asthma	HC	Asthma
Rana et al.	Intestine	Fecal	36.8634±7.2119	39.6384±5.6045	2.4969±0.4675	2.4058±0.3971	0.8673±0.0719	0.8328±0.065
Gu et al.	Intestine	Fecal	231.6936±58.2644	233.2559±94.4073	5.8469±0.5832	5.4591±0.7903
Ham et al.	Intestine	Fecal			4.7943±0.8384	5.2425±0.72	0.934±0.0319	0.9316±0.0542
Kullberg et al.	Intestine	Fecal			4.1737±0.5192	4.1032±0.508
Zou et al.	Intestine	Fecal			5.1287±0.9498	4.7579±1.1862

## Sheet: Airway
Supplementary Table 4 Alpha-diversity index of airway microbiota among HC and asthma.
Study	Site	sample	Mean ± SD alpha-diversity index
			OTU		Chao1		Shannon		Simpson
			HC	Asthma	HC	Asthma	HC	Asthma	HC	Asthma
Ham et al.	Airway	Sputum	92.9746±72.9599	81.8001±49.7652			4.2037±1.0828	4.0444±1.0634	0.8905±0.0803	0.8926±0.0692
Wang et al.	Airway	Sputum	566.084±136.4691	386.8241±103.8485			3.1302±0.1988	3.0774±0.2619
Chen et al.	Airway	BALF			636.6903±170.8164	498.343±95.2545	4.2268±0.6871	3.7529±0.7473	0.0533±0.04	0.0773±0.0502
Pérez-Losada et al.	Airway	Nasal			54.5537±34.985	72.4315±85.4957	2.0932±0.8169	2.1426±0.7736
Rana et al.	Airway	Nasal			13.1834±4.0866	33.1475±10.7597	0.9373±0.3065	2.2438±0.6708	0.4876±0.2717	0.8036±0.1139
Al Bataineh et al.	Airway	Sputum					3.5308±0.4151	3.0131±0.2884
Al-Ramahi et al.	Airway	Sputum					2.4286±0.2348	2.6096±0.2977
Turek et al.	Airway	Oropharyngeal					3.0056±0.4009	2.8762±0.4853
Versi et al.	Airway	Sputum					2.7545±0.4762	2.7345±0.3895

## Sheet: Airway-fungi
Supplementary Table 5 Fungal alpha-diversity index of airway microbiota among HC and asthma.
Study	Site	sample	Mean ± SD alpha-diversity index
			Shannon
			HC	Asthma
Al Bataineh et al.	Airway	Sputum	3.3559±0.4635	1.3155±0.9415
Xu et al.	Airway	Oropharyngeal	2.5919±0.4534	1.9551±0.9463
